# Supplementary material for: Focus on the Protein Fraction of Sports Nutrition Supplements
Source: Molecules. 2022 May 28;27(11):3487. doi: 10.3390/molecules27113487 (PMC9182466; doi:10.3390/molecules27113487)
Supplement: Supplementary file 1 [file molecules-27-03487-s001.zip]

Archive with 1 entries (1 files):
- molecules-1725740-supplementary.pdf
